# Supplementary material for: Machine Learning for the Detection and Segmentation of Benign Tumors of the Central Nervous System: A Systematic Review
Source: Cancers (Basel). 2022 May 27;14(11):2676. doi: 10.3390/cancers14112676 (PMC9179850; doi:10.3390/cancers14112676)
Supplement: Supplementary file 1 [file cancers-14-02676-s001.zip]

Archive with 2 entries (2 files):
- Supp_Table S2.xlsx
- Supp_Table S1.pdf
