# Supplementary material for: Machine Learning for the Detection and Segmentation of Benign Tumors of the Central Nervous System: A Systematic Review
Source: Cancers (Basel). 2022 May 27;14(11):2676. doi: 10.3390/cancers14112676 (PMC9179850; doi:10.3390/cancers14112676)
Supplement: Supplementary file 1 [file cancers-14-02676-s001.zip › Supp_Table S2.xlsx]

## Sheet: Tabelle1
Title	Author	Year	Recruitment Duration of Data	Design	Tumor Entity	Average Tumor Volume	Treatment of Tumors prior to Imaging	No. of Patients (Development/Test)	Development/Test Split	Ground Truth	Inter-/Intrarater Variability	MRI Machine	Field Strength [T]	Slice Thickness [mm]	Task	Sequence used for task	Detection/Segmentation Algorithm	Dimensionality	Training duration and hardware	Libraries/Frameworks/Packages for Detection/Segmentation	Data Augmentation	Performance Measures	Explainability/Interpretability	Code Availability	Data Availability	Conflict of Interest	Sources of Funding
Development and Evaluation of Deep Learning- based Automated Segmentation of Pituitary Adenoma in Clinical Task	Wang, Zhang et al.	2021	Not mentioned	Retrospective	Pituitary Adenoma	7.9 ml	Not mentioned	163 (131/32)	Random	Manual delineations by two neuroradiologists (5 years of experience); review by one neuroradiologist (12 years of experience)	Not mentioned	Discovery MR 750, GE Healthcare	3	3	Segmentation	T1c	Convolutional Neural Network (Gated-Shaped U-Net)	2D	4 hours on an NVIDIA TESLA P100 GPU with 12 GB of random access memory on a Dell R730 server	Not mentioned	Not mentioned	Dice coefficient: 0.898	Not mentioned	Not mentioned	From authors upon request	None	Not mentioned
Fast meningioma segmentation in T1-weighted MRI volumes using a lightweight 3D deep learning architecture	Bouget et al.	2021	2006-2015	Retrospective	Meningioma (different locations)	29.8 ml for surgically resected cases; 8.47 ml for untreated cases	Prior surgery or untreated	698	No data stored away for testing; 5-fold cross validation with one fold used for testing	Semi-manual delineation by a single expert (using 3D Slicer) ; 30 MRIs annotated by second expert to assess variability	Dice coefficient: 0.89 between the two experts for the 30 MRIs	Heterogeneous (7 hospitals)	1.5/3	heterogeneous	Segmentation	T1c	Convolutional Neural Network (3D U-Net, PLS-Net)	3D	Intel Xeon @3.70 GHz, 62.5 GiB of RAM; NVIDIA Quadro P5000 (16GB); regular hard-drive	TensorFlow v1.13.1; PyTorch lightning v0.7.3	Horizontal and vertical flipping, random rotation in the range [−20◦ , 20◦ ], translation up to 10% of the axis dimension, zoom between [80, 120]%, and perspective transform with a scale within [0.0, 0.1]	Best dice coefficients: 0.714 (U-Net), 0.732 (PLS-Net)	Authors analyzed the influence of tumor volume on the performance of the classifiers	Not mentioned	Not mentioned	None	Norwegian National Advisory Unit for Ultrasound and Image-Guided Therapy
Applying artificial intelligence to longitudinal imaging analysis of vestibular schwannoma following radiosurgery	Lee et al.	2021	1993 - 2017	Retrospective	Vestibular Schwannoma	2.05 ml	Radiosurgery	381 (inconsistent numbers)	Not mentioned	Manual delineations by experienced neurosurgeons and neuroradiologists; For each MRI set, a neuroradiologist and a neurosurgeon would check the tumor delineation at the same time	Not mentioned	GE	1.5	3	Segmentation	T1c; T2	Convolutional Neural Network (Dual Pathway U-Net Model)	2.5D	i7-8700 CPU; 48 GB of RAM; two 11-GB NVidia RTX 2080Ti GPUs	Python 3.6; Tensorflow 1.15	Not mentioned	Dice coefficient: 0.9	Not mentioned	https://github.com/KenLee1996/ Dual-pathway-CNN-for-VS-segmentation	Claims that all data is in the supplement but that appears not to be the case	Patent application including the algorithm of tumor delineation, and the code of automatic volumetric measurement	Ministry of Science and Technology, Taiwan, R.O.C.; Veteran General Hospitals University System of Taiwan
Automated Detection of Spinal Schwannomas Utilizing Deep Learning Based on Object Detection From Magnetic Resonance Imaging	Ito et al.	2020	2015 - 2019	Retrospective	Spinal Schwannoma	Not mentioned	Not mentioned	50	No data stored away for testing; 5-fold cross validation with one fold used for validation	Two doctors diagnosed each patient; Schwannomas had been resected and histologically confirmed at a later timepoint	Not mentioned	Heterogeneous (5 scanners)	1.5/3	heterogeneous	Object Detection i.e. segmentation with bounding box	T1; T2	Convolutional Neural Network (YOLO v3)	2D	Quadro P6000 graphics processing unit (NVIDIA, Santa Clara, CA); Xeon E5-2667 v4 3.2 GHz CPU (Intel, Santa Clara, CA); 64 GB RAM	Python 3.6.7; Tensorflow 1.10.0	Random transformations such as flipping and scaling	Accuracy: 0.935	Not mentioned	Not mentioned	Not mentioned	None	None
Deep Learning Model for the Automated Detection and Histopathological Prediction of Meningioma	Zhang et al.	2020	2009 - 2019	Retrospective	Meningioma (different locations)	Not mentioned	Not mentioned	1876 (5000 slices/1097 slices)	Not mentioned	Two experts who were blinded to the clinical information independently segmented the meningio- mas	Not mentioned	Siemens Verio	3	5	Segmentation	T1c	Convolutional Neural Network (Pyramid Scene Parsing Network)	2D	Not mentioned	Not mentioned	Not mentioned	Tumor accuracy: 0.814	Not mentioned	https://github.com/zhangkai62035/ Meningioma_demo	From authors upon request	None	Not mentioned
Combining analysis of multi-parametric MR images into a convolutional T neural network: Precise target delineation for vestibular schwannoma treatment planning	Lee et a.	2020	Not mentioned	Retrospective	Vestibular Schwannoma	Not mentioned	Not mentioned	516 (416/100)	Not mentioned	Manually delineated by experienced neurosurgeons and neuroradiologists	Not mentioned	GE	1.5	3	Segmentation	T1; T1c; T2	Convolutional Neural Network (Dual Pathway U-Net Model)	2.5D/3D	i7-8700 CPU; 48 GB of RAM; two 11-GB NVidia RTX 2080Ti GPUs	Python 3.6; Tensorflow 1.15; Keras 2.3.1	Not mentioned	Dice coefficient: 0.9	Not mentioned	Not mentioned	Not mentioned	Not mentioned	Ministry of Science and Technology, Taiwan, R.O.C.
Automated Detection of Vestibular Schwannoma Growth Using a Two-Dimensional U-Net Convolutional Neural Network	George-Jones et al.	2020	Not mentioned	Retrospective	Vestibular Schwannoma	0.28 ml	Not mentioned	65	Contours of one observer were used for development while contours of other observer were used for testing	Manual segmentations by one fellowship trained neurologist and one medical student;	ROC-AUC: 0.911 (for agreement wether a tumor had grown between scans)	Heterogeneous	1.5/3	heterogeneous (median 3.3)	Segmentation	T1c	Convolutional Neural Network (U-Net)	2D	12 GB NVIDIA Tesla K80 GPU graphics card (NVIDIA, Santa Clara, CA)	Pytorch	Not mentioned	ROC-AUC: 0.822 (for agreement wether a tumor had grown between scans)	Not mentioned	Not mentioned	Not mentioned	None	None
A novel diagnostic method for pituitary adenoma based on magnetic resonance imaging using a convolutional neural network	Qian et al.	2020	Not mentioned	Retrospective	Pituitary Adenoma	Not mentioned	Not mentioned	149	Random	Evaluation of imaging and clinical data by at least two senior neurosurgeons or radiologists	Not mentioned	uMR 560, United Imaging Healthcare	1.5	3	Detection	T1; T2	Convolutional Neural Networks (one per combination of perspective/sequence)	2.5D	Not mentioned	Not mentioned	Zooming (0–40%), rotating (− 15° to + 15°), and shear mapping (0–40%)	Accuracy: 0.91	Not mentioned	Not mentioned	Not mentioned	None	Not mentioned
Automated Meningioma Segmentation in Multiparametric MRI	Laukamp et al.	2020	2012 - 2018	Retrospective	Meningioma (different locations)	∼31 ml	None	126 (70/56)	Time of presentation	Manual segmentations by two radiologists	Dice coefficient: 0.92	Heterogeneous	1 - 3	heterogeneous	Segmentation	T1c; T2FLAIR	Convolutional Neural Network (DeepMedic)	3D	Not mentioned	Not mentioned	Not mentioned	Dice coefficient: 0.91	Not mentioned	Not mentioned; DeepMedic is a public repository	Not mentioned	Philips employees; Honorarium from Philips for lectures	Not mentioned
An artificial intelligence framework for automatic segmentation and volumetry of vestibular schwannomas from contrast-enhanced T1-weighted and high-resolution T2-weighted MRI	Shapey, Wang et al.	2019	2012 - 2018	Retrospective	Vestibular Schwannoma	1.89 ml (testing)	Radiosurgery; some with prior surgery	243 (197/46)	Random	Manual segmentation by neurosurgeon and physicist; 46 images with additional segmentation by another neurosurgeon	Dice coefficient: 0.938	Avanto Siemens Healthineers	1.5	1.5	Segmentation	T1c; T2	Convolutional Neural Network (U-Net)	2.5D	32 GB RAM; NVIDIA GTX 1080 Ti GPU	Tensorflow, NiftyNet	Not mentioned	Dice coefficient: 0.937	Not mentioned	Not mentioned	Not mentioned	Financial relationship with Medtronic; Stock ownership	Wellcome Trust; EPSRC
Fully automated detection and segmentation of meningiomas using deep learning on routine multiparametric MRI	Laukamp et al.	2018	2012 - 2016	Retrospective	Meningioma (different locations)	30.9 ml	None	56 (training on GBM/56)	Tumor Entity	Manual segmentations by two radiologists	Not mentioned	Heterogeneous	1 - 3	1 - 6	Segmentation	T1c; T2FLAIR	Convolutional Neural Network (DeepMedic)	3D	Not mentioned	Not mentioned	Not mentioned	Dice coefficient: 0.78	Not mentioned	Not mentioned; DeepMedic is a public repository	Not mentioned	Philips employees; Honorarium from Philips for lectures	None
